# Supplementary material for: Potential Push-Pull Carbon Superbases Based on Methyl Substitution of Rare Tautomers of Imines
Source: Molecules. 2025 Jan 22;30(3):474. doi: 10.3390/molecules30030474 (PMC11821125; doi:10.3390/molecules30030474)
Supplement: Supplementary file 1 [file molecules-30-00474-s001.zip]

Archive with 1 entries (1 files):
- molecules-3409195-supplementary.pdf
